# Supplementary material for: Molecular Characterization of a Novel Family of Trypanosoma cruzi Surface Membrane Proteins (TcSMP) Involved in Mammalian Host Cell Invasion
Source: PLoS Negl Trop Dis. 2015 Nov 13;9(11):e0004216. doi: 10.1371/journal.pntd.0004216 (PMC4643927; doi:10.1371/journal.pntd.0004216)
Supplement: S1 Fig — Sequences TcCLB510129.20, TcCLB510129.30, TcCLB509639.10, TcCLB507711.90, extended TcCLB507711.100, extended TcCLB507711.110 and TcCLB507711.120 are from TriTrypDB. Clones 23B, 24B and 24D (GenBank KJ682657, KJ682658 and KJ682659) were isolated in this work by PCR amplification using TcSMP specific primers indicated in the figure. Primers used in the PCR reaction are indicated with asterisks below the alignment (Forward: P1F and P2F; Reverse: P3R and P4R). Identical residues are highlighted in black; 80% identity in dark gray and 60% identity in light gray. (ZIP) [file pntd.0004216.s001.zip]

Archive with 5 entries (4 files):
- FigS1_page1.tif
- __MACOSX/
- __MACOSX/._FigS1_page1.tif
- FigS1_page2.tif
- __MACOSX/._FigS1_page2.tif
